# Supplementary material for: Structured data vs. unstructured data in machine learning prediction models for suicidal behaviors: A systematic review and meta-analysis
Source: Front Digit Health. 2022 Aug 2;4:945006. doi: 10.3389/fdgth.2022.945006 (PMC9378826; doi:10.3389/fdgth.2022.945006)
Supplement: SUPPLEMENTARY TABLE 1 — Confusion matrix data. [file Table_1.xlsx]

## Sheet: Sheet1
author	study_id	type	Total population	TP	FN	FP	TN	Balanced accuracy	gage	Validation type	algtype	meanage	mage	female	Outcome	Population	Continent	Pop	Alg
Barros et al., 2017	1	1	707	269	80	75	283	0.79	Adu	k-fold cross validation	1	2	39.7	80	SA	IO	SA	small	class
Barros 2020	2	1	707	251	75	68	256	0.79	Adu	cross validation	1	2	39.77	79.5	SA	IO	SA	small	class
Burke, 2020	3	1	25326	1496	473	234	23123	0.87	Ado	repeated cross-validation (bootstrapping)	2	1	16.43	60	SA	O	NA	med	class/reg
Delgado-Gomez et al., 2016	4	1	902	414	62	60	366	0.87	Adu	cross validation	2	2	38.5	52	SA	IO	EU	small	reg
Hill, 2019	5	1	4834	174	18	1351	3291	0.65	Ado	10 fold cross validation	2	1	16.15	52	SA	O	NA	small	reg
Horvarth, 2020	6	1	71	11	3	3	54	0.87	Adu	not outlined	3	2	35.6	59	SA	IO	AU	small	reg
Jung, 2019	7	1	59984	5657	1786	11034	41507	0.78	Ado	pairing cross validation	3	1	15	49	SA	O	AS	med	reg
Kim et al, 2021		1	7824	1077	54	1414	6410	0.95	adu	K-nearest neighbour	4	1	19.57	52.9		O	AS	small	reg
Morales et al., 2017	8	1	707	237	112	118	240	0.68	Ado-Adu	cross validation	2	2	39.7	80	SA	O	EU	small	reg
Naghavi, 2020	9	1	573	116	27	8	422	0.89	Adu	balanced k fold cross validation	2	1	24.45	73	SA	O	AS	small	reg
Oh et al., 2017	10	1	573	127	36	36	374	0.91	Adu	cross validation	5	0	35.6	53	SA	O	NA	small	reg
Passos et al., 2016	11	1	144	31	12	29	72	0.71	Adu	Leave one our cross validation	6	2	36.4	63	SA	O	NA	small	class
Rozek, 2020	12	1	152	8	16	1	125	0.66	Adu	not reported	7	1	27.4	19	SA	O	NA	small	class/reg
Ryu etal., 2019	13	1	796	341	56	32	367	0.92	Adu	10 fold cross validation	4	0	35.6	58.5	SA	O	AS	small	class/reg
Shen, 2020	14	1	4882	505	336	177	3864	0.78	Ado-Adu	5 fold cross validation	4	1	18.77	89	SA	O	AS	small	class/reg
Barak-Corren	15	2	1728549	9921	10325	170830	1537473	0.71	Ado-Adu	cross validation	8	0	35.6	58	SA	IO	NA	large	class
Barak-Corren, et al, 2020	16	2	3753267	14882	24280	371440	3342965	0.66	Adu	cross validation	8	0	35.6	57	SA	O	NA	large	class
Carson et al., 2019	17	2	73	22	5	36	10	0.8	Ado	5 fold cross validation	0	1	15.94	62	SA	IO	NA	small	class
Chen et al., 2020	18	2	541300	4822	4822	21288	510913	0.73	Adu	10 fold cross validation	0	1	27.3	56	SD	IO	EU	large	class/reg
Cho, 2020	19	2	372813	614	135	93016	279048	0.79	Adu	cross validation	0	2	64.23	48	SA	O	AS	large	class/reg
Kessler et al., 2017a	20	2	975057	273	296	146173	828315	0.67	Adu	5 fold cross validation	2	0	35.6	58.5	SD	O	NA	large	class/reg
Kessler et al, 2020	21	2	391018	418	777	38982	350841	59.9	Adu	cross validation	8	0	35.6	58.5	SD	IO	NA	large	class/reg
Metzger et al., 2017	22	2	438	94	4	7	333	0.97	Ado-Adu	cross validation	8	0	35.6	58.5	SA	IO	EU	med	class
Sanderson et al., 2019	23	2	39028	2484	1064	6741	28739	0.76	Adu	10 fold cross validation	5	0	35.6	58.5	SD	IO	NA	med	class
Sanderson 2020	24	2	33694	182	86	3438	29988	0.79	Adu	10 fold cross validation	9	0	35.6	58.5	SD	IO	NA	med	reg
Simon et al., 2018	25	2	2960928	5836	19497	29356	2906200	0.6	Ado-Adu	10 fold cross validation	9	0	35.6	62	SD	O	NA	large	reg
Su, 2020	26	2	41721	177	3	23678	17863	0.7	Ado	5 fold cross validation	9	0	35.6	50	SA	IO	NA	med	reg
Tsui et al., 2021		2	45238	4589	510	8028	32111	0.85	Ado-Adu	cross validation	3	2	0	60.28	SA	IO	USA	large
Van Mens et al., 2020b		2	725	7	8	63	647	0.7			4	2	0	0				large
Van Mens et al., 2020a	28	2	53827	63	98	1298	52368	0.68	Adu	5 fold cross validation	4	2	49	58	SA	O	EU	large	class/reg
Zheng et al., 2020	30	2	118095	43	160	1179	116713	0.6	Adu	cross validation	5	0	35.6	58.5	SA	IO	NA	large	reg
